# Supplementary material for: Somatic mutation detection and KRAS amplification in testicular germ cell tumors
Source: Front Oncol. 2023 Mar 16;13:1133363. doi: 10.3389/fonc.2023.1133363 (PMC10060882; doi:10.3389/fonc.2023.1133363)
Supplement: Supplementary file 1 [file DataSheet_1.zip]

Archive with 9 entries (9 files):
- Figure S1.PNG
- Figure S2.PDF
- Figure S3.TIF
- Table S1.DOCX
- Table S2.XLSX
- Table S3.DOCX
- Table S4.XLSX
- Table S5.DOCX
- Table S6.DOCX
