# Supplementary material for: Somatic mutation detection and KRAS amplification in testicular germ cell tumors
Source: Front Oncol. 2023 Mar 16;13:1133363. doi: 10.3389/fonc.2023.1133363 (PMC10060882; doi:10.3389/fonc.2023.1133363)
Supplement: Supplementary file 1 [file DataSheet_1.zip › Table S2.XLSX]

## Sheet: Planilha1
Table S2 - Molecular and clinicopathological features of the cases analyzed in the study
Patient	Age	Histological Group	Staging	Risk	Chemosensitivity	Gene	c.DNA	Protein	Variant	Genomic Position	Type	Consequence	Exon	Reference Allele	Altered Allele	refSeq Id	Variant Depth	VAF (%)	Varstation	Clinvar	COSMIC	Varsome	Prediction (CGI)
TGCT_53	33	Seminoma	III	Good	Responsive	TP53	c.1009C>T	p.(Arg337Cys)	R337C	chr17:g.7574018	SNV	Missense	10	G	A	NM_000546.5	14955	0.036	Likely Pathogenic	Pathogenic / Likely Pathogenic	Pathogenic	Pathogenic	Known
TGCT_54	20	Nonseminoma	IS	Not applicable	Responsive	TP53	c.1009C>T	p.(Arg337Cys)	R337C	chr17:g.7574018	SNV	Missense	10	G	A	NM_000546.5	15838	0.046	Likely Pathogenic	Pathogenic / Likely Pathogenic	Pathogenic	Pathogenic	Known
TGCT_62	33	Nonseminoma	III	Intermediate	Responsive	TP53	c.1009C>T	p.(Arg337Cys)	R337C	chr17:g.7574018	SNV	Missense	10	G	A	NM_000546.5	14996	0.031	Likely Pathogenic	Pathogenic / Likely Pathogenic	Pathogenic	Pathogenic	Known
TGCT_79	29	Nonseminoma	I	Not applicable	Responsive	TP53	c.1024C>T	p.(Arg342Ter)	R342*	chr17:g.7574003	Stopgain	Nonsense	10	G	A	NM_000546.5	19582	0.049	Pathogenic	Pathogenic	Pathogenic	NI	Known
TGCT_49	22	Nonseminoma	III	Intermediate	Refractory	TP53	c.1101-3C>T	-	-	chr17:g.7573011	Splicing	IntronicSNV	11	G	A	NM_000546.5	5085	0.059	VUS	Likely Benign	NI	NI	Predicted (Passenger)
TGCT_92	38	Seminoma	II	Good	Responsive	KRAS	c.112-5C>T	-	-	chr12:g.25380351	Splicing	IntronicSNV	3	G	A	NM_033360.4	19253	0.035	VUS	Likely Benign / VUS	NI	VUS	Predicted (Passenger)
TGCT_62	33	Nonseminoma	III	Intermediate	Responsive	TP53	c.11C>T	p.(Pro4Leu)	P4L	chr17:g.7579902	SNV	Missense	2	G	A	NM_000546.5	10416	0.041	VUS	VUS	Neutral	VUS	Predicted (Passenger)
TGCT_87	31	Nonseminoma	III	Good	Responsive	KIT	c.1255G>A	p.(Asp419Asn)	D419N	chr4:g.55589773	SNV	Missense	8	G	A	NM_000222.3	15838	0.042	VUS	VUS	Pathogenic	Likely Pathogenic	Predicted (Passenger)
TGCT_34	45	Seminoma	II	Good	Responsive	KIT	c.1264G>A	p.(Val422Met)	V422M	chr4:g.55589782	SNV	Missense	8	G	A	NM_000222.2	10256	0.054	VUS	Likely Benign / VUS	Neutral	VUS	Predicted (Passenger)
TGCT_87	31	Nonseminoma	III	Good	Responsive	KIT	c.1264G>A	p.(Val422Met)	V422M	chr4:g.55589782	SNV	Missense	8	G	A	NM_000222.3	16616	0.047	VUS	Likely Benign / VUS	Neutral	VUS	Predicted (Passenger)
TGCT_59	24	Nonseminoma	IS	Not applicable	Responsive	TP53	c.141G>A	p.(Pro47Pro)	P47P	chr17:g.7579546	SNV	Silent	4	C	T	NM_000546.5	3423	0.048	VUS	Benign / Likely Benign	Neutral	NI	Not protein-affecting
TGCT_37	26	Seminoma	I	Not applicable	Not applicable	KIT	c.1464G>A	p.(Thr488Thr)	T488T	chr4:g.55592140	SNV	Silent	9	G	A	NM_000222.2	13045	0.063	VUS	Likely Benign	Neutral	Likely Benign	Not protein-affecting
TGCT_36	29	Nonseminoma	II	Good	Responsive	KIT	c.1485C>T	p.(Asn495Asn)	N495N	chr4:g.55592161	SNV	Silent	9	C	T	NM_000222.3	3506	0.034	VUS	Likely Benign	Pathogenic	Likely Benign	Not protein-affecting
TGCT_84	36	Seminoma	I	Not applicable	Responsive	KIT	c.1605G>A	p.(Met535Ile)	M535I	chr4:g.55593448	SNV	Missense	10	G	A	NM_000222.3	4904	0.056	VUS	VUS	NI	VUS	Predicted (Passenger)
TGCT_54	20	Nonseminoma	IS	Not applicable	Responsive	PIK3CA	c.1638G>T	p.(Gln546His)	Q546H	chr3:g.178936096	SNV	Missense	10	G	T	NM_006218.4	12459	0.031	VUS	Likely Pathogenic	Pathogenic	Pathogenic	Known
TGCT_53	33	Seminoma	III	Good	Responsive	KIT	c.1648-6C>T	-	-	chr4:g.55593576	Splicing	IntronicSNV	11	C	T	NM_000222.3	4183	0.037	VUS	Likely Benign	NI	Likely Benign	Predicted (Passenger)
TGCT_87	31	Nonseminoma	III	Good	Responsive	PDGFRA	c.1658C>T	p.(Pro553Leu)	P553L	chr4:g.55141012C>T	SNV	Missense	12	C	T	NM_006206.6	11535	0.098	VUS	VUS	Pathogenic	VUS	Predicted (Driver)
TGCT_88	66	Seminoma	I	Not applicable	Not applicable	PDGFRA	c.1672C>T	p.(Arg558Cys)	R558C	chr4:g.55141026C>T	SNV	Missense	12	C	T	NM_006206.6	8475	0.062	VUS	VUS	Pathogenic	VUS	Predicted (Driver)
TGCT_43	25	Nonseminoma	I	Not applicable	Not applicable	PDGFRA	c.1673G>A	p.(Arg558His)	R558H	chr4:g.55141027G>A	SNV	Missense	12	G	A	NM_006206.6	4456	0.076	VUS	VUS	Pathogenic	VUS	Predicted (Driver)
TGCT_52	51	Seminoma	I	Not applicable	Not applicable	KIT	c.1727T>C	p.(Leu576Pro)	L576P	chr4:g.55593661	SNV	Missense	11	T	C	NM_000222.2	7866	0.067	VUS	Likely Pathogenic	Pathogenic	Likely Pathogenic	Known
TGCT_94	66	Seminoma	III	Intermediate	Responsive	KIT	c.1727T>C	p.(Leu576Pro)	L576P	chr4:g.55593661	SNV	Missense	11	T	C	NM_000222.2	614	0.569	VUS	Likely Pathogenic	Pathogenic	Likely Pathogenic	Known
TGCT_87	31	Nonseminoma	III	Good	Responsive	NRAS	c.178G>A	p.(Gly60Arg)	G60R	chr1:g.115256533	SNV	Missense	3	C	T	NM_002524.5	5897	0.038	VUS	Likely Pathogenic	NI	Pathogenic	Known
TGCT_36	29	Nonseminoma	II	Good	Responsive	BRAF	c.1796C>T	p.(Thr599Ile)	T599I	chr7:g.140453139	SNV	Missense	15	G	A	NM_004333.6	20947	0.040	VUS	Pathogenic	Pathogenic	Pathogenic	Known
TGCT_80	20	Nonseminoma	II	Good	Responsive	BRAF	c.1796C>T	p.(Thr599Ile)	T599I	chr7:g.140453139	SNV	Missense	15	G	A	NM_004333.6	20947	0.038	VUS	Pathogenic	Pathogenic	Pathogenic	Known
TGCT_88	66	Seminoma	I	Not applicable	Not applicable	BRAF	c.1796C>T	p.(Thr599Ile)	T599I	chr7:g.140453139	SNV	Missense	15	G	A	NM_004333.6	20947	0.053	VUS	Pathogenic	Pathogenic	Pathogenic	Known
TGCT_43	25	Nonseminoma	I	Not applicable	Not applicable	KIT	c.1880C>T	p.(Pro627Leu)	P627L	chr4:g.55594177C>T	SNV	Missense	13	C	T	NM_000222.3	13085	0.051	VUS	VUS	Pathogenic	NI	Predicted (Driver)
TGCT_62	33	Nonseminoma	III	Intermediate	Responsive	TP53	c.188C>T	p.(Ala63Val)	A63V	chr17:g.7579499	SNV	Missense	4	G	A	NM_000546.5	28947	0.098	VUS	VUS	NI	VUS	Predicted (Passenger)
TGCT_84	36	Seminoma	I	Not applicable	Responsive	PDGFRA	c.1895C>T	p.(Thr632Met)	T632M	chr4:g.55144066	SNV	Missense	14	C	T	NM_006206.6	6484	0.083	VUS	VUS	NI	VUS	Predicted (Driver)
TGCT_92	38	Seminoma	II	Good	Responsive	KIT	c.1900C>T	p.(Arg634Trp)	R634W	chr4:g.55594197	SNV	Missense	13	C	T	NM_000222.2	5842	0.098	VUS	VUS	NI	NI	Predicted (Driver)
TGCT_41	45	Seminoma	II	Good	Not applicable	KIT	c.1901G>A	p.(Arg634Gln)	R634Q	chr4:g.55594198	SNV	Missense	13	G	A	NM_000222.3	17826	0.036	VUS	VUS	Pathogenic	VUS	Predicted (Passenger)
TGCT_84	36	Seminoma	I	Not applicable	Responsive	KIT	c.1901G>A	p.(Arg634Gln)	R634Q	chr4:g.55594198	SNV	Missense	13	G	A	NM_000222.3	11265	0.052	VUS	VUS	Pathogenic	VUS	Predicted (Passenger)
TGCT_50	44	Seminoma	I	Not applicable	Not applicable	KIT	c.1965T>A	p.(Asn655Lys)	N655K	chr4:g.55594262	SNV	Missense	13	T	A	NM_000222.2	4523	0.138	VUS	Likely Pathogenic	Pathogenic	Pathogenic	Known
TGCT_56	20	Nonseminoma	III	Poor	Ignored	KIT	c.1965T>G	p.(Asn655Lys)	N655K	chr4:g.55594262	SNV	Missense	13	T	G	NM_000222.2	2104	0.697	VUS	Likely Pathogenic	Pathogenic	Pathogenic	Known
TGCT_75	35	Seminoma	II	Good	Responsive	KIT	c.1965T>G	p.(Asn655Lys)	N655K	chr4:g.55594262	SNV	Missense	13	T	G	NM_000222.2	2217	0.570	VUS	Likely Pathogenic	Pathogenic	Pathogenic	Known
TGCT_37	26	Seminoma	I	Not applicable	Not applicable	KIT	c.1990+8C>T	-	-	chr4:g.55594295	Splicing	IntronicSNV	13	C	T	NM_000222.2	2497	0.03	VUS	Likely Benign	NI	Likely Benign	Predicted (Passenger)
TGCT_56	20	Nonseminoma	III	Poor	Ignored	KIT	c.1990+8C>T	-	-	chr4:g.55594295	Splicing	IntronicSNV	13	C	T	NM_000222.2	2113	0.086	VUS	Likely Benign	NI	Likely Benign	Predicted (Passenger)
TGCT_92	38	Seminoma	II	Good	Responsive	EGFR	c.2303G>A	p.(Ser768Asn)	S768N	chr7:g.55249005G>A	SNV	Missense	20	G	A	NM_005228.5	4444	0.073	VUS	VUS	Pathogenic	Pathogenic	Predicted (Driver)
TGCT_44	29	Nonseminoma	IS	Not applicable	Responsive	EGFR	c.2327G>A	p.(Arg776His)	R776H	chr7:g.55249029G>A	SNV	Missense	20	G	A	NM_005228.5	12716	0.069	VUS	VUS	Pathogenic	Likely Pathogenic	Predicted (Driver)
TGCT_42	34	Nonseminoma	IS	Not applicable	Not applicable	EGFR	c.2369C>T	p.(Thr790Met)	T790M	chr7:g.55249071	SNV	Missense	20	C	T	NM_005228.5	19371	0.031	VUS	Drug Response	Pathogenic	Pathogenic	Known
TGCT_92	38	Seminoma	II	Good	Responsive	ERBB2	c.2434G>A	p.(Val812Ile)	V842I	chr17:g.37881332	SNV	Missense	24	G	A	NM_001005862.2	1469	0.096	VUS	Pathogenic / Likely Pathogenic	NI	NI	Known
TGCT_90	45	Seminoma	I	Not applicable	Not applicable	KIT	c.2447A>T	p.(Asp816Val)	D816V	chr4:g.55599321A>T	SNV	Missense	17	A	T	NM_000222.3	9337	0.100	VUS	Pathogenic / VUS	Pathogenic	Pathogenic	Known
TGCT_45	41	Seminoma	II	Good	Responsive	KIT	c.2458G>C	p.(Asp820His)	D820H	chr4:g.55599332G>C	SNV	Missense	17	G	C	NM_000222.2	6348	0.117	VUS	Pathogenic	Pathogenic	Pathogenic	Known
TGCT_86	33	Seminoma	II	Good	Responsive	KIT	c.2458G>T	p.(Asp820Tyr)	D820Y	chr4:g.55599332	SNV	Missense	17	G	T	NM_000222.2	6008	0.498	VUS	Pathogenic	Pathogenic	NI	Predicted (Driver)
TGCT_51	27	Nonseminoma	III	Poor	Responsive	TP53	c.245C>T	p.(Pro82Leu)	P82L	chr17:g.7579442	SNV	Missense	4	G	A	NM_000546.5	8591	0.048	VUS	Likely Benign	Neutral	NI	Predicted (Passenger)
TGCT_93	30	Seminoma	II	Good	Responsive	EGFR	c.2464G>A	p.(Ala822Thr)	A822T	chr7:g.55249166G>A	SNV	Missense	20	G	A	NM_005228.5	16463	0.035	VUS	VUS	Pathogenic	Likely Pathogenic	Predicted (Driver)
TGCT_52	51	Seminoma	I	Not applicable	Not applicable	KIT	c.2466T>G	p.(Asn822Lys)	N822K	chr4:g.55599340	SNV	Missense	17	T	G	NM_000222.2	17166	0.521	VUS	Pathogenic	Pathogenic	Pathogenic	Known
TGCT_36	29	Nonseminoma	II	Good	Responsive	KIT	c.2485G>C	p.(Ala829Pro)	A829P	chr4:g.55602664G>C	SNV	Missense	18	G	C	NM_000222.2	4420	0.312	VUS	Pathogenic / Likely Pathogenic	Pathogenic	Pathogenic	Known
TGCT_46	39	Seminoma	III	Good	Responsive	KIT	c.2485G>C	p.(Ala829Pro)	A829P	chr4:g.55602664G>C	SNV	Missense	18	G	C	NM_000222.2	7558	0.215	VUS	Pathogenic / Likely Pathogenic	Pathogenic	Pathogenic	Known
TGCT_93	30	Seminoma	II	Good	Responsive	PDGFRA	c.2552C>T	p.(Ser851Leu)	S851L	chr4:g.55152120	SNV	Missense	18	C	T	NM_006206.6	7260	0.080	VUS	VUS	Pathogenic	VUS	Predicted (Driver)
TGCT_37	26	Seminoma	I	Not applicable	Not applicable	PDGFRA	c.2553G>A	p.(Ser851Ser)	S851S	chr4:g.55152121	SNV	Silent	18	G	A	NM_006206.6	14785	0.067	VUS	Likely Benign	Neutral	Likely Benign	Not protein-affecting
TGCT_74	43	Seminoma	I	Not applicable	Not applicable	PDGFRA	c.2553G>A	p.(Ser851Ser)	S851S	chr4:g.55152121	SNV	Silent	18	G	A	NM_006206.6	17137	0.046	VUS	Likely Benign	Neutral	Likely Benign	Not protein-affecting
TGCT_84	36	Seminoma	I	Not applicable	Responsive	NRAS	c.272C>T	p.(Ala91Val)	A91V	chr1:g.115256439	SNV	Missense	3	G	A	NM_002524.5	8584	0.05	VUS	VUS	Pathogenic	Benign	Predicted (Passenger)
TGCT_62	33	Nonseminoma	III	Intermediate	Responsive	RET	c.2734C>T	p.(Arg912Trp)	R912W	chr10:g.43617397	SNV	Missense	16	C	T	NM_020975.6	23748	0.097	VUS	VUS	Pathogenic	NI	Predicted (Driver)
TGCT_43	25	Nonseminoma	I	Not applicable	Not applicable	RET	c.2789C>T	p.(Thr930Met)	T930M	chr10:g.43617452	SNV	Missense	16	C	T	NM_020975.6	17138	0.041	VUS	VUS	Pathogenic	NI	Predicted (Driver)
TGCT_93	30	Seminoma	II	Good	Responsive	RET	c.2789C>T	p.(Thr930Met)	T930M	chr10:g.43617452	SNV	Missense	16	C	T	NM_020975.6	11666	0.068	VUS	VUS	Pathogenic	NI	Predicted (Driver)
TGCT_90	45	Seminoma	I	Not applicable	Not applicable	NRAS	c.291-8G>A	-	-	chr1:g.115252357	Splicing	IntronicSNV	4	C	T	NM_002524.5	16333	0.032	VUS	Benign / Likely Benign / VUS	NI	Benign	Predicted (Passenger)
TGCT_93	30	Seminoma	II	Good	Responsive	NRAS	c.291-8G>A	-	-	chr1:g.115252357	Splicing	IntronicSNV	4	C	T	NM_002524.5	17352	0.517	VUS	Benign / Likely Benign / VUS	NI	Benign	Predicted (Passenger)
TGCT_53	33	Seminoma	III	Good	Responsive	PIK3CA	c.3140A>G	p.(His1047Arg)	H1047R	chr3:g.178952085	SNV	Missense	21	A	G	NM_006218.4	62799	0.340	VUS	Pathogenic	Pathogenic	Pathogenic	Known
TGCT_87	31	Nonseminoma	III	Good	Responsive	NRAS	c.317C>T	p.(Ser106Leu)	S106L	chr1:g.115252323	SNV	Missense	4	G	A	NM_002524.5	17864	0.035	VUS	VUS	Pathogenic	VUS	Predicted (Passenger)
TGCT_88	66	Seminoma	I	Not applicable	Not applicable	NRAS	c.317C>T	p.(Ser106Leu)	S106L	chr1:g.115252323	SNV	Missense	4	G	A	NM_002524.5	17207	0.049	VUS	VUS	Pathogenic	VUS	Predicted (Passenger)
TGCT_45	41	Seminoma	II	Good	Responsive	KRAS	c.34G>A	p.(Gly12Ser)	G12S	chr12:g.25398285C>T	SNV	Missense	2	C	T	NM_004985.5	8562	0.271	VUS	Pathogenic	Pathogenic	Pathogenic	Known
TGCT_79	29	Nonseminoma	I	Not applicable	Responsive	KRAS	c.34G>A	p.(Gly12Ser)	G12S	chr12:g.25398285C>T	SNV	Missense	2	C	T	NM_004985.5	718	0.356	VUS	Pathogenic	Pathogenic	Pathogenic	Known
TGCT_34	45	Seminoma	II	Good	Responsive	KRAS	c.34G>C	p.(Gly12Arg)	G12R	chr12:g.25398285C>G	SNV	Missense	2	C	G	NM_004985.5	3485	0.072	VUS	Pathogenic	Pathogenic	Pathogenic	Known
TGCT_41	45	Seminoma	II	Good	Not applicable	KRAS	c.35G>A	p.(Gly12Asp)	G12D	chr12:g.25398284	SNV	Missense	2	C	T	NM_004985.5	6638	0.234	VUS	Pathogenic	Pathogenic	NI	Known
TGCT_90	45	Seminoma	I	Not applicable	Not applicable	NRAS	c.35G>C	p.(Gly12Ala)	G12A	chr1:g.115258747	SNV	Missense	2	C	G	NM_002524.5	23164	0.173	VUS	Pathogenic / Significado incerto	NI	Pathogenic	Known
TGCT_88	66	Seminoma	I	Not applicable	Not applicable	MET	c.3811G>A	p.(Val1271Met)	V1271M	chr7:g.116435721	SNV	Missense	20	G	A	NM_000245.4	10774	0.054	VUS	VUS	Pathogenic	NI	Predicted (Driver)
TGCT_43	25	Nonseminoma	I	Not applicable	Not applicable	MET	c.3859G>A	p.(Val1287Ile)	V1287I	chr7:g.116435769	SNV	Missense	20	G	A	NM_000245.4	6018	0.035	VUS	VUS	NI	NI	Predicted (Driver)
TGCT_42	34	Nonseminoma	IS	Not applicable	Not applicable	KRAS	c.39C>T	p.(Gly13Gly)	G13G	chr12:g.25398280	SNV	Silent	2	G	A	NM_004985.5	8145	0.045	VUS	Likely Pathogenic	Pathogenic	Likely Benign	Not protein-affecting
TGCT_80	20	Nonseminoma	II	Good	Responsive	KRAS	c.39C>T	p.(Gly13Gly)	G13G	chr12:g.25398280	SNV	Silent	2	G	A	NM_004985.5	1838	0.035	VUS	Likely Pathogenic	Pathogenic	Likely Benign	Not protein-affecting
TGCT_62	33	Nonseminoma	III	Intermediate	Responsive	KRAS	c.436G>A	p.(Ala146Thr)	A146T	chr12:g.25378562	SNV	Missense	4	C	T	NM_033360.4	3860	0.060	VUS	VUS	Pathogenic	NI	Predicted (Driver)
TGCT_77	24	Nonseminoma	I	Not applicable	Not applicable	KRAS	c.440A>G	p.(Lys147Arg)	K147R	chr12:g.25378558	SNV	Missense	4	T	C	NM_033360.4	2713	0.073	VUS	Pathogenic	NI	Likely Pathogenic	Predicted (Passenger)
TGCT_62	33	Nonseminoma	III	Intermediate	Responsive	TP53	c.464C>T	p.(Thr155Ile)	T155I	chr17:g.7578466	SNV	Missense	5	G	A	NM_000546.6	3338	0.166	VUS	VUS	Neutral	NI	Predicted (Driver)
TGCT_49	22	Nonseminoma	III	Intermediate	Refractory	TP53	c.472C>T	p.(Arg158Cys)	R158C	chr17:g.7578458	SNV	Missense	5	G	A	NM_000546.5	1130	0.120	VUS	VUS	Pathogenic	NI	Predicted (Driver)
TGCT_34	45	Seminoma	II	Good	Responsive	TP53	c.473G>A	p.(Arg158His)	R158H	chr17:g.7578457	SNV	Missense	5	C	T	NM_000546.6	6497	0.081	Likely Pathogenic	Pathogenic / Likely Pathogenic	Pathogenic	NI	Known
TGCT_74	43	Seminoma	I	Not applicable	Not applicable	TP53	c.473G>A	p.(Arg158His)	R158H	chr17:g.7578457	SNV	Missense	5	C	T	NM_000546.6	1565	0.056	Likely Pathogenic	Pathogenic / Likely Pathogenic	Pathogenic	NI	Known
TGCT_48	36	Seminoma	I	Not applicable	Not applicable	TP53	c.511G>A	p.(Glu171Lys)	E171K	chr17:g.7578419	SNV	Missense	5	C	T	NM_000546.5	6083	0.030	VUS	VUS	Pathogenic	NI	Predicted (Driver)
TGCT_62	33	Nonseminoma	III	Intermediate	Responsive	TP53	c.542G>A	p.(Arg181His)	R181H	chr17:g.7578388	SNV	Missense	5	C	T	NM_000546.5	10864	0.030	VUS	Pathogenic / Likely Pathogenic	Pathogenic	NI	Known
TGCT_89	29	Nonseminoma	III	Intermediate	Responsive	TP53	c.586C>T	p.(Arg196Ter)	R196*	chr17:g.7578263	SNV	Nonsense	6	G	A	NM_000546.5	4306	0.059	Pathogenic	Pathogenic	Pathogenic	NI	Known
TGCT_35	29	Nonseminoma	III	Poor	Responsive	TP53	c.605G>A	p.(Arg202His)	R202H	chr17:g.7578244	SNV	Missense	6	C	T	NM_000546.5	10116	0.034	VUS	Likely Benign / VUS	Neutral	NI	Predicted (Driver)
TGCT_58	30	Seminoma	II	Good	Responsive	TP53	c.613C>T	p.(Arg205Ter)	NI	chr17:g.7576569	SNV	Nonsense	6	G	A	NM_001126117.1	11390	0.049	VUS	NI	NI	NI	Not protein-affecting
TGCT_60	31	Nonseminoma	III	Intermediate	Refractory	TP53	c.613C>T	p.(Arg205Ter)	NI	chr17:g.7576569	SNV	Nonsense	6	G	A	NM_001126117.1	14938	0.055	VUS	NI	NI	NI	Not protein-affecting
TGCT_69	22	Nonseminoma	I	Not applicable	Refractory	TP53	c.613C>T	p.(Arg205Ter)	NI	chr17:g.7576569	SNV	Nonsense	6	G	A	NM_001126117.1	12239	0.039	VUS	NI	NI	NI	Not protein-affecting
TGCT_90	45	Seminoma	I	Not applicable	Not applicable	TP53	c.664C>T	p.(Pro222Ser)	P222S	chr17:g.7578185	SNV	Missense	6	G	A	NM_000546.5	6778	0.031	VUS	Likely Benign / VUS	NI	VUS	Predicted (Driver)
TGCT_70	21	Nonseminoma	IS	Not applicable	Responsive	TP53	c.725G>A	p.(Cys242Tyr)	C242Y	chr17:g.7577556	SNV	Missense	7	C	T	NM_000546.5	13262	0.104	Likely Pathogenic	Pathogenic	Pathogenic	NI	Known
TGCT_63	26	Nonseminoma	II	Good	Responsive	TP53	c.733G>A	p.(Gly245Ser)	G245S	chr17:g.7577548	SNV	Missense	7	C	T	NM_000546.5	17981	0.035	VUS	Pathogenic	Pathogenic	NI	Predicted (Driver)
TGCT_64	24	Nonseminoma	II	Good	Responsive	TP53	c.733G>A	p.(Gly245Ser)	G245S	chr17:g.7577548	SNV	Missense	7	C	T	NM_000546.5	21177	0.035	VUS	Pathogenic	Pathogenic	NI	Predicted (Driver)
TGCT_51	27	Nonseminoma	III	Poor	Responsive	TP53	c.743G>A	p.(Arg248Gln)	R248Q	chr17:g.7577538	SNV	Missense	7	C	T	NM_000546.5	16800	0.048	VUS	Pathogenic	Pathogenic	NI	Predicted (Driver)
TGCT_54	20	Nonseminoma	IS	Not applicable	Responsive	TP53	c.743G>A	p.(Arg248Gln)	R248Q	chr17:g.7577538	SNV	Missense	7	C	T	NM_000546.5	15664	0.083	VUS	Pathogenic	Pathogenic	NI	Predicted (Driver)
TGCT_68	34	Seminoma	II	Good	Responsive	TP53	c.743G>A	p.(Arg248Gln)	R248Q	chr17:g.7577538	SNV	Missense	7	C	T	NM_000546.5	16437	0.043	VUS	Pathogenic	Pathogenic	NI	Predicted (Driver)
TGCT_79	29	Nonseminoma	I	Not applicable	Responsive	TP53	c.743G>A	p.(Arg248Gln)	R248Q	chr17:g.7577538	SNV	Missense	7	C	T	NM_000546.5	14998	0.042	VUS	Pathogenic	Pathogenic	NI	Predicted (Driver)
TGCT_35	29	Nonseminoma	III	Poor	Responsive	TP53	c.817C>T	p.(Arg273Cys)	R273C	chr17:g.7577121	SNV	Missense	8	G	A	NM_000546.5	2436	0.060	VUS	Pathogenic / Likely Pathogenic	Pathogenic	NI	Known
TGCT_37	26	Seminoma	I	Not applicable	Not applicable	TP53	c.818G>A	p.(Arg273His)	R273H	chr17:g.7577120	SNV	Missense	8	C	T	NM_000546.6	1265	0.096	VUS	Pathogenic	Pathogenic	NI	Known
TGCT_79	29	Nonseminoma	I	Not applicable	Responsive	TP53	c.818G>A	p.(Arg273His)	R273H	chr17:g.7577120	SNV	Missense	8	C	T	NM_000546.6	824	0.282	VUS	Pathogenic	Pathogenic	NI	Known
TGCT_49	22	Nonseminoma	III	Intermediate	Refractory	TP53	c.830G>A	p.(Cys277Tyr)	C277Y	chr17:g.7577108	SNV	Missense	8	C	T	NM_000546.5	800	0.114	VUS	Likely Pathogenic / VUS	Pathogenic	NI	Predicted (Driver)
TGCT_35	29	Nonseminoma	III	Poor	Responsive	TP53	c.844C>T	p.(Arg282Trp)	R282W	chr17:g.7577094	SNV	Missense	8	G	A	NM_000546.5	2436	0.098	Likely Pathogenic	Pathogenic / Likely Pathogenic	Pathogenic	NI	Predicted (Driver)
TGCT_43	25	Nonseminoma	I	Not applicable	Not applicable	TP53	c.868C>T	p.(Arg290Cys)	R290C	chr17:g.7577070	SNV	Missense	8	G	A	NM_000546.5	7844	0.051	VUS	Likely Benign / VUS	Pathogenic	Pathogenic	Predicted (Driver)
TGCT_53	33	Seminoma	III	Good	Responsive	TP53	c.868C>T	p.(Arg290Cys)	R290C	chr17:g.7577070	SNV	Missense	8	G	A	NM_000546.5	3522	0.038	VUS	Likely Benign / VUS	Pathogenic	Pathogenic	Predicted (Driver)
TGCT_54	20	Nonseminoma	IS	Not applicable	Responsive	TP53	c.868C>T	p.(Arg290Cys)	R290C	chr17:g.7577070	SNV	Missense	8	G	A	NM_000546.5	5409	0.049	VUS	Likely Benign / VUS	Pathogenic	Pathogenic	Predicted (Driver)
TGCT_62	33	Nonseminoma	III	Intermediate	Responsive	TP53	c.905G>A	p.(Gly302Glu)	G302E	chr17:g.7577033	SNV	Missense	8	C	T	NM_000546.5	5444	0.107	VUS	VUS	Neutral	VUS	Predicted (Passenger)
VUS: Variant of Uncertain Significance
NI: Not informed
