# Supplementary material for: Somatic mutation detection and KRAS amplification in testicular germ cell tumors
Source: Front Oncol. 2023 Mar 16;13:1133363. doi: 10.3389/fonc.2023.1133363 (PMC10060882; doi:10.3389/fonc.2023.1133363)
Supplement: Supplementary file 1 [file DataSheet_1.zip › Table S4.XLSX]

## Sheet: Planilha1
Table S4 - Comparison of clinicopathological features of TGCT patients with mutational status of genes.
Variables	Parameters	n	TP53			KIT			KRAS			EGFR			PDGFRA			BRAF			RET			NRAS			PIK3CA			MET			ERBB2
			Known and/or predicted driver	WT	p-value	Known and/or predicted driver	WT	p-value	Known and/or predicted driver	WT	p-value	Known and/or predicted driver	WT	p-value	Known and/or predicted driver	WT	p-value	Known and/or predicted driver	WT	p-value	Known and/or predicted driver	WT	p-value	Known and/or predicted driver	WT	p-value	Known and/or predicted driver	WT	p-value	Known and/or predicted driver	WT	p-value	Known and/or predicted driver	WT	p-value
Age	< 30 years	33	11 (33.3%)	22 (66.7%)	0.408	3 (9.1%)	30 (90.9%)	0.061	1 (3.0%)	32 (97.0%)	0.197	1 (3.0%)	32 (97.0%)	0.355	1 (3.0%)	32 (97.0%)	0.197	2 (6.1%)	31 (93.9%)	>0.999	1 (3.0%)	32 (97.0%)	0.613	0 (0%)	33 (100%)	0.238	1 (3.0%)	32 (97.0%)	>0.999	1 (3.0%)	32 (97.0%)	>0.999	0 (0%)	33 (100%)	0.492
	≥ 30 years	32	7 (21.9%)	25 (78.1%)		9 (28.1%)	23 (71.9%)		4 (12.5%)	28 (87.5%)		3 (9.4%)	29 (90.6%)		4 (12.5%)	28 (87.5%)		1 (3.1%)	31 (96.9%)		2 (6.3%)	30 (93.7%)		2 (6.3%)	30 (93.7%)		1 (3.1%)	31 (96.9%)		1 (3.1%)	31 (96.9%)		1 (3.1%)	31 (96.9%)
Histologic Group	Nonseminoma	40	11 (27.5%)	29 (72.5%)	>0.999	3 (7.5%)	37 (92.5%)	0.007	2 (5.0%)	38 (95.0%)	0.365	2 (5.0%)	38 (95.0%)	0.635	2 (5.0%)	38 (95.0%)	0.365	2 (5.0%)	38 (95.0%)	>0.999	2 (5.0%)	38 (95.0%)	>0.999	1 (2.5%)	39 (97.5)	>0.999	1 (2.5%)	39 (97.5)	>0.999	1 (2.5%)	39 (97.5%)	>0.999	0 (0%)	40 (100%)	0.385
	Seminoma	25	7 (28.0%)	18 (72.0%)		9 (36.0%)	16 (64.0%)		3 (12.0%)	22 (88.0%)		2 (8.0%)	23 (92.0%)		3 (12.0%)	22 (88.0%)		1 (4.0%)	24 (96.0%)		1 (4.0%)	24 (96.0%)		1 (4.0%)	24 (96.0%)		1 (4.0%)	24 (96.0%)		1 (4.0%)	24 (96.0%)		1 (4.0%)	24 (96.0%)
Staging (AJCC)	IS	6	2 (33.3%)	4 (66.7%)	0.622	0 (0%)	6 (100%)	0.231	0 (0%)	6 (100%)	0.544	2 (33.3%)	4 (66.7%)	0.010	0 (0%)	6 (100%)	0.302	0 (0%)	6 (100%)	0.380	0 (0%)	6 (100%)	>0.999	0 (0%)	6 (100%)	0.772	1 (16.7%)	5 (83.3%)	0.228	0 (0%)	6 (100%)	0.101	0 (0%)	6 (100%)	0.615
	I	15	6 (40.0%)	9 (60.0%)		5 (33.3%)	10 (66.7%)		1 (6.7%)	14 (93.3%)		0 (0%)	15 (100%)		3 (20.0%)	12 (80.0%)		1 (6.7%)	14 (93.3%)		1 (6.7%)	14 (93.3%)		1 (6.7%)	14 (93.3%)		0 (0%)	15 (100%)		2(13.3%)	13 (86.7%)		0 (0%)	15 (100%)
	II	19	4 (21.1%)	15 (78.9%)		5 (26.3%)	14 (73.7%)		3 (15.8%)	16 (84.2%)		2 (10.5%)	17 (89.5%)		1 (5.3%)	18 (94.7%)		2 (10.5%)	17 (89.5%)		1 (5.3%)	18 (94.7%)		0 (0%)	19 (100%)		0 (0%)	19 (100%)		0 (0%)	19 (100%)		1 (5.3%)	18 (94.7%)
	III	25	6 (24%)	19 (76.0%)		3 (12.0%)	22 (88.0%)		1 (4.0%)	24 (96.0%)		0 (0%)	25 (100%)		1 (4.0%)	24 (96.0%)		0 (0%)	25 (100%)		1 (4.0%)	24 (96.0%)		1 (4.0%)	24 (96.0%)		1 (4.0%)	24 (96.0%)		0 (0%)	25 (100%)		0 (0%)	25 (100%)
Risk (IGCCCG)	Low (Good prognostic)	27	5 (18.5%)	22 (81.5%)	0.530	6 (22.2%)	21 (77.8%)	0.869	3 (11.1%)	24 (88.9%)	0.620	2 (7.4%)	25 (92.6%)	>0.999	2 (7.4%)	25 (92.6%)	>0.999	2 (7.4%)	25 (92.6%)	>0.999	1 (3.7%)	26 (96.3%)	0.372	1 (3.7%)	26 (96.3%)	>0.999	1 (3.7%)	26 (96.3%)	>0.999	0 (0%)	27 (100%)	>0.999	1 (3.7%)	26 (96.3%)	>0.999
	Intermediate	8	3 (37.5%)	5 (62.5%)		1 (12.5%)	7 (87.5%)		1 (12.5%)	7 (87.5%)		0 (0%)	8 (100%)		0 (0%)	8 (100%)		0 (0%)	8 (100%)		1 (12.5%)	7 (87.5%)		0 (0%)	8 (100%)		0 (0%)	8 (100%)		0 (0%)	8 (100%)		0 (0%)	8 (100%)
	High (Poor prognostic)	9	2 (22.2%)	7 (77.8%)		1 (11.1%)	8 (88.9%)		0 (0%)	9 (100%)		0 (0%)	9 (100%)		0 (0%)	9 (100%)		0 (0%)	9 (100%)		0 (0%)	9 (100%)		0 (0%)	9 (100%)		0 (0%)	9 (100%)		0 (0%)	9 (100%)		0 (0%)	9 (100%)
Chemosensitivity	Responsive	42	12 (28.6%)	30 (71.4%)	>0.999	7 (16.7%)	35 (83.3%)	0.573	4 (9.5%)	38 (90.5%)	>0.999	3 (7.1%)	39 (92.9%)	>0.999	3 (7.1%)	39 (92.9%)	>0.999	2 (4.8%)	40 (95.2%)	>0.999	2 (4.8%)	40 (95.2%)	>0.999	1 (2.4%)	41 (97.6%)	>0.999	2 (4.8%)	40 (95.2%)	>0.999	0 (0%)	42 (100%)	>0.999	1 (2.4%)	41 (97.6%)	>0.999
	Refractory	6	1 (16.7%)	5 (83.3%)		0 (0%)	6 (100%)		0 (0%)	6 (100%)		0 (0%)	6 (100%)		0 (0%)	6 (100%)		0 (0%)	6 (100%)		0 (0%)	6 (100%)		0 (0%)	6 (100%)		0 (0%)	6 (100%)		0 (0%)	6 (100%)		0 (0%)	6 (100%)
AJCC: American Joint Committee on Cancer
IGCCCG: International Germ Cell Cancer Collaborative Group
WT: Wild type
